# Supplementary material for: Aetiology, antimicrobial susceptibility patterns and factors associated with bacteriuria among HIV-infected women attending Prevention of Mother-to-Child Transmission (PMTCT) clinic at Bukoba Municipality, Tanzania
Source: PLoS One. 2025 Mar 19;20(3):e0311474. doi: 10.1371/journal.pone.0311474 (PMC11922243; doi:10.1371/journal.pone.0311474)
Supplement: S1 File — (XLSX) [file pone.0311474.s001.xlsx]

## Sheet: All variables
Participant ID	Facility name	Age (Years)	Residence	Occupation	Education	Marital status	PMCTC status	Gravidity	Parity	Gestation period (weeks)	UTI symptoms	History of UTI	Catheterization	Hospitalization	Diabetes M	Baseline CD4	Current CD4	ART status	ART use (months)	ART regime	VL status	HIV stage	SP use	HB (g/dl)	VDRL status	Culture results	Gram reaction	Bacteria isolated	MDR results	ESBL results	ID	Gram reaction	Type of bacteria	Co-trimoxazole	Nitrofurantoin	Ciprofloxacin	Vancomycin	Penicillin	Erythromycin	Clindamycin	Tetracycline	Ampicillin	Gentamycin	Meropenem	P.tazobactam	AMC	Ceftriaxone	Cefotaxime	Ceftazidime
1	BRRH	36	Urban	Unemployed	Low level of education	Unmarried	Pregnant	Primigravida	Nullipara	20	No	No	No	No	No	>350	>350	Yes	120	First line	TND	4	Yes	9.4	Negative	1		NA	NA	NA	3	GPC	CoNs	Resistant	Sensistive	Resistant	Sensistive	Resistant	Resistant		Resistant
2	BRRH	35	Urban	Unemployed	Low level of education	Married	Pregnant	Multigravida	Multipara	39	No	Yes	No	No	No	>350	>350	Yes	120	First line	<200	3	Yes	13	Negative	1		NA	NA	NA	5	GNR	E.Coli	Resistant	Sensistive	Sensistive						Resistant	Sensitive	Sensitive	Sensitive	Resistant	Resistant	Resistant	Resistant
3	BRRH	33	Rural	Employed	Low level of education	Married	Pregnant	Multigravida	Multipara	28	No	Yes	No	No	No	>350	>350	Yes	36	First line	TND	1	Yes	11.2	Negative	0	GPC	CoNS	Yes	NA	9	GPC	CoNs	Resistant	Sensistive		Sensistive	Resistant			Sensitive
4	Lower HF	20	Urban	Unemployed	Low level of education	Married	Pregnant	Multigravida	Primipara	12	Yes	Yes	No	No	No	>350	>350	Yes	18	First line	TND	1	Yes	13	Positive	1		NA	NA	NA	12	GNR	Acinetobacter	Resistant	Sensistive	Resistant						Sensitive	Sensitive	Sensitive	Sensitive	Sensitive	Sensitive	Sensitive	Sensitive
5	BRRH	30	Urban	Unemployed	Low level of education	Married	Pregnant	Multigravida	Multipara	28	No	No	No	No	No	>350	>350	Yes	24	First line	<200	3	Yes	11.2	Negative	0	GNR	E.Coli	Yes	No	13	GPC	Streptococcus spp	Sensitive	Sensistive	Sensistive	Sensistive	Resistant	Sensitive		Sensitive
6	Lower HF	29	Rural	Unemployed	Low level of education	Married	Pregnant	Multigravida	Multipara	39	No	Yes	No	No	No	>350	>350	Yes	96	First line	TND	2	Yes	9.7	Negative	1		NA	NA	NA	17	GNR	Serratia SPP	Resistant	Intermediate	Sensistive						Resistant	Sensitive	Sensitive	Sensitive	Resistant	Sensitive	Sensitive	Sensitive
7	BRRH	28	Urban	Unemployed	Low level of education	Married	Pregnant	Primigravida	Nullipara	15	Yes	Yes	No	Yes	No	>350	>350	Yes	1	First line	Not tested	1	Yes	12.9	Negative	1		NA	NA	NA	21	GPC	Staph aureus	Resistant	Sensistive	Sensistive	Sensistive	Resistant	Sensitive		Sensitive
8	BRRH	39	Urban	Unemployed	Low level of education	Married	Pregnant	Primigravida	Nullipara	27	No	No	No	No	No	>350	>350	Yes	72	First line	TND	2	Yes	11.7	Negative	1		NA	NA	NA	24	GNR	E.Coli	Resistant	Resistant	Resistant						Resistant	Resistant	Sensitive	Sensitive	Resistant	Resistant	Resistant	Resistant
9	BRRH	29	Urban	Unemployed	Low level of education	Married	Pregnant	Multigravida	Multipara	28	Yes	Yes	Yes	No	No	>350	>350	Yes	24	First line	TND	1	Yes	11.3	Negative	1	GPC	CoNS	Yes	NA	31	GNR	E.Coli	Resistant	Sensistive	Sensistive						Resistant	Sensitive	Sensitive	Sensitive	Resistant	Sensitive	Sensitive	Sensitive
10	BRRH	34	Urban	Unemployed	Low level of education	Married	Pregnant	Multigravida	Multipara	32	No	Yes	No	No	No	>350	>350	Yes	120	First line	<200	1	Yes	11.8	Negative	1		NA	NA	NA	39	GNR	Coliforms	Resistant	Sensistive	Resistant						Resistant	Resistant	Sensitive	Sensitive	Resistant	Resistant	Resistant	Resistant
11	BRRH	28	Urban	Unemployed	Low level of education	Married	Pregnant	Multigravida	Multipara	14	No	No	No	No	No	>350	>350	Yes	60	First line	TND	1	No	11.9	Negative	1		NA	NA	NA	41	GNR	Coliforms	Sensitive	Resistant	Sensistive						Sensitive	Sensitive	Sensitive	Sensitive	Sensitive	Resistant	Resistant	Resistant
12	Lower HF	30	Urban	Unemployed	Low level of education	Unmarried	Pregnant	Multigravida	Multipara	13	No	Yes	No	No	No	>350	>350	Yes	42	First line	TND	1	No	9.8	Negative	0	GNR	Acinetobacter SPP	Yes	Yes	50	GNR	E.Coli	Resistant	Sensistive	Resistant						Resistant	Resistant	Sensitive	Intermediate	Resistant	Resistant	Resistant	Resistant
13	Lower HF	22	Urban	Unemployed	Low level of education	Married	Pregnant	Multigravida	Multipara	16	Yes	Yes	Yes	No	No	>350	>350	No	1	Not started	Not tested	4	No	8.2	Negative	0	GPC	Streptococcus spp	No	NA	56	GNR	E.Coli	Resistant	Sensistive	Sensistive						Resistant	Sensitive	Sensitive	Sensitive	Resistant	Sensitive	Sensitive	Sensitive
14	BRRH	34	Urban	Unemployed	Low level of education	Married	Pregnant	Multigravida	Multipara	11	Yes	Yes	No	No	No	>350	>350	Yes	156	First line	<200	3	No	11.1	Negative	1		NA	NA	NA	58	GPC	Staph aureus	Resistant	Sensistive	Sensistive	Resistant	Resistant	Sensitive		Sensitive
15	BRRH	21	Rural	Unemployed	Low level of education	Married	Pregnant	Multigravida	Primipara	15	No	Yes	No	Yes	Yes	>350	>350	Yes	16	First line	TND	1	Yes	10.8	Positive	1		NA	NA	NA	73	GPC	CoNs	Sensitive	Sensistive	Sensistive	Sensistive	Resistant	Resistant	Sensitive	Sensitive
16	BRRH	28	Urban	Unemployed	Low level of education	Married	Pregnant	Multigravida	Multipara	26	No	Yes	No	No	No	>350	>350	Yes	24	First line	TND	1	Yes	16.5	Negative	1		NA	NA	NA	78	GPC	CoNs	Resistant	Sensistive	Sensistive	Sensistive	Resistant	Sensitive	Sensitive	Sensitive
17	BRRH	27	Rural	Unemployed	Low level of education	Married	Pregnant	Multigravida	Primipara	11	Yes	Yes	No	No	No	>350	>350	Yes	60	First line	TND	1	No	10.8	Negative	0	GNR	Serratia SPP	Yes	No	81	GNR	E.Coli	Resistant	Intermediate	Resistant						Resistant	Resistant	Sensitive	Sensitive	Resistant	Resistant	Resistant	Resistant
18	Lower HF	22	Urban	Unemployed	Low level of education	Unmarried	Pregnant	Multigravida	Primipara	25	No	Yes	Yes	No	No	<350	>350	Yes	3	First line	Not tested	1	Yes	11.3	Negative	1		NA	NA	NA	82	GNR	E.Coli	Resistant	Sensistive	Sensistive						Resistant	Sensitive	Sensitive	Sensitive	Resistant	Sensitive	Sensitive	Sensitive
19	Lower HF	33	Rural	Unemployed	Low level of education	Married	Pregnant	Multigravida	Multipara	27	No	Yes	Yes	No	No	<350	>350	Yes	72	First line	>100000	1	Yes	8.5	Negative	1		NA	NA	NA	83	GNR	Acinetobacter	Sensitive	Resistant	Sensistive						Resistant	Resistant	Sensitive	Sensitive	Resistant	Sensitive	Sensitive	Sensitive
20	Lower HF	29	Urban	Unemployed	Low level of education	Unmarried	Pregnant	Multigravida	Multipara	16	Yes	Yes	Yes	No	No	>350	>350	Yes	96	First line	Not tested	1	No	10.2	Negative	1		NA	NA	NA	84	GPC	CoNs	Intermediate	Sensistive	Sensistive	Intermediate	Resistant	Sensitive	Intermediate	Resistant
21	Lower HF	31	Rural	Unemployed	Low level of education	Married	Pregnant	Multigravida	Multipara	25	No	No	No	No	No	>350	>350	Yes	14	First line	TND	2	Yes	10.3	Negative	0	GPC	Staph aureus	Yes	NA	85	GNR	Citrobacter	Resistant	Intermediate	Sensistive						Resistant	Resistant	Sensitive	Sensitive	Resistant	Resistant	Resistant	Resistant
22	Lower HF	21	Urban	Unemployed	Low level of education	Married	Pregnant	Multigravida	Primipara	25	No	Yes	No	No	No	<350	>350	Yes	14	First line	<200	1	Yes	13.7	Negative	1		NA	NA	NA	87	GNR	Coliforms	Resistant	Sensistive	Resistant						Resistant	Resistant	Sensitive	Sensitive	Resistant	Resistant	Resistant	Resistant
23	BRRH	32	Urban	Employed	Higher education	Married	Pregnant	Multigravida	Multipara	26	No	Yes	No	No	No	<350	>350	Yes	7	First line	<200	1	Yes	11.1	Negative	1		NA	NA	NA	88	GNR	E.Coli	Resistant	Sensistive	Sensistive						Resistant	Sensitive	Sensitive	Resistant	Resistant	Sensitive	Sensitive	Sensitive
24	Lower HF	38	Urban	Unemployed	Low level of education	Married	Pregnant	Multigravida	Primipara	20	No	Yes	No	No	No	<350	>350	Yes	120	First line	TND	2	Yes	12.5	Negative	0	GNR	E.Coli	NA	NA	89	GNR	E.Coli	Resistant	Sensistive	Sensistive						Sensitive	Sensitive	Sensitive	Sensitive	Resistant	Resistant	Resistant	Resistant
25	Lower HF	36	Urban	Unemployed	Low level of education	Married	Pregnant	Multigravida	Multipara	28	No	No	No	No	No	>350	>350	Yes	36	First line	TND	2	No	10.1	Negative	1		NA	NA	NA	93	GPC	Staph aureus	Resistant	Sensistive	Intermediate	Sensistive	Resistant	Intermediate	Sensitive	Sensitive
26	Lower HF	26	Urban	Unemployed	Low level of education	Married	Pregnant	Multigravida	Multipara	25	No	Yes	No	No	No	>350	>350	Yes	40	Second line	TND	3	No	11.3	Negative	1		NA	NA	NA	105	GNR	Shigella spp	Resistant	Sensistive	Sensistive						Resistant	Sensitive	Sensitive	Sensitive	Resistant	Sensitive	Sensitive	Sensitive
27	BRRH	28	Rural	Unemployed	Low level of education	Unmarried	Pregnant	Multigravida	Multipara	32	No	No	No	No	No	<350	>350	Yes	36	First line	TND	1	Yes	9.9	Negative	1		NA	NA	NA	106	GPC	CoNs	Resistant	Resistant	Intermediate	Sensistive	Sensitive	Intermediate	Sensitive	Sensitive
28	BRRH	34	Urban	Unemployed	Low level of education	Married	Pregnant	Multigravida	Multipara	28	No	Yes	No	No	No	>350	>350	Yes	57	First line	TND	1	Yes	12.2	Negative	1		NA	NA	NA	115	GNR	E.Coli	Resistant	Sensistive	Sensistive						Sensitive	Sensitive	Sensitive	Sensitive	Intermediate	Sensitive	Sensitive	Sensitive
29	BRRH	22	Urban	Unemployed	Higher education	Married	Pregnant	Primigravida	Nullipara	28	No	No	No	No	No	<350	>350	Yes	48	First line	TND	2	No	11.5	Negative	1		NA	NA	NA	117	GNR	Coliforms	Resistant	Resistant	Sensistive						Resistant	Sensitive	Sensitive	Sensitive	Resistant	Sensitive	Sensitive	Sensitive
30	Lower HF	29	Urban	Employed	Low level of education	Unmarried	Pregnant	Primigravida	Multipara	36	Yes	Yes	No	No	No	<350	>350	Yes	1	First line	Not tested	1	No	11	Negative	1		NA	NA	NA	118	GNR	Coliforms	Resistant	Sensistive	Sensistive						Sensitive	Sensitive	Sensitive	Sensitive	Intermediate	Sensitive	Sensitive	Sensitive
31	Lower HF	30	Rural	Unemployed	Low level of education	Unmarried	Pregnant	Multigravida	Primipara	8	No	Yes	No	No	No	>350	>350	Yes	8	First line	TND	1	No	11.8	Negative	0	GNR	E.Coli	Yes	No	119	GNR	Coliforms	Resistant	Sensistive	Sensistive						Resistant	Sensitive	Sensitive	Sensitive	Resistant	Sensitive	Sensitive	Sensitive
32	Lower HF	29	Urban	Unemployed	Low level of education	Married	Pregnant	Multigravida	Multipara	36	Yes	Yes	No	No	No	>350	>350	Yes	5	First line	TND	1	Yes	12.4	Negative	1		NA	NA	NA	128	GNR	Coliforms	Resistant	Sensistive	Sensistive						Sensitive	Sensitive	Sensitive	Sensitive	Intermediate	Sensitive	Sensitive	Sensitive
33	Lower HF	42	Rural	Unemployed	Low level of education	Unmarried	Pregnant	Multigravida	Multipara	19	Yes	Yes	Yes	No	No	<350	>350	Yes	72	First line	TND	1	Yes	10.8	Negative	1		NA	NA	NA	130	GNR	Coliforms	Resistant	Sensistive	Sensistive						Resistant	Sensitive	Sensitive	Sensitive	Resistant	Sensitive	Sensitive	Sensitive
34	Lower HF	40	Rural	Unemployed	Low level of education	Unmarried	Pregnant	Multigravida	Multipara	38	Yes	Yes	Yes	No	Yes	>350	>350	Yes	4	First line	TND	2	No	11.2	Negative	1		NA	NA	NA	131	GNR	Coliforms	Resistant	Sensistive	Resistant						Sensitive	Sensitive	Sensitive	Sensitive	Intermediate	Sensitive	Sensitive	Sensitive
35	Lower HF	24	Rural	Unemployed	Low level of education	Married	Pregnant	Multigravida	Primipara	36	No	No	No	No	No	>350	>350	Yes	24	First line	TND	2	Yes	12	Negative	1		NA	NA	NA	133	GNR	E.Coli	Resistant	Sensistive	Sensistive						Sensitive	Sensitive	Sensitive	Sensitive	Sensitive	Sensitive	Sensitive	Sensitive
36	Lower HF	22	Rural	Unemployed	Low level of education	Married	Pregnant	Multigravida	Primipara	36	No	No	No	No	No	<350	>350	Yes	9	First line	TND	1	Yes	11.3	Negative	1		NA	NA	NA	136	GNR	E.Coli	Resistant	Sensistive	Sensistive						Resistant	Sensitive	Sensitive	Sensitive	Resistant	Sensitive	Sensitive	Sensitive
37	BRRH	35	Rural	Unemployed	Low level of education	Married	Pregnant	Multigravida	Multipara	26	No	Yes	No	No	No	>350	>350	Yes	40	First line	TND	1	Yes	11.9	Negative	1		NA	NA	NA	137	GNR	Klebsiella spp	Resistant	Intermediate	Sensistive						Resistant	Intermediate	Sensitive	Sensitive	Resistant	Sensitive	Sensitive	Sensitive
38	BRRH	36	Rural	Unemployed	Low level of education	Married	Pregnant	Multigravida	Multipara	20	No	Yes	Yes	No	No	>350	>350	Yes	60	First line	TND	1	No	12.2	Negative	1		NA	NA	NA	142	GNR	E.Coli	Resistant	Sensistive	Sensistive						Resistant	Sensitive	Sensitive	Sensitive	Resistant	Sensitive	Sensitive	Sensitive
39	BRRH	23	Urban	Unemployed	Low level of education	Unmarried	Pregnant	Multigravida	Multipara	4	Yes	Yes	No	No	No	>350	>350	Yes	36	First line	TND	1	No	14	Positive	0	GNR	GNR	NA	NA	143	GNR	Shigella spp	Resistant	Sensistive	Sensistive						Resistant	Sensitive	Sensitive	Sensitive	Sensitive	Sensitive	Sensitive	Sensitive
40	BRRH	29	Urban	Unemployed	Low level of education	Married	Pregnant	Multigravida	Multipara	17	No	Yes	No	No	No	<350	>350	Yes	53	First line	TND	4	No	8.5	Negative	1		NA	NA	NA	155	GNR	Coliforms	Resistant	Sensistive	Sensistive						Resistant	Sensitive	Sensitive	Sensitive	Resistant	Sensitive	Sensitive	Sensitive
41	Lower HF	37	Rural	Unemployed	Low level of education	Married	Pregnant	Multigravida	Multipara	40	Yes	Yes	Yes	No	No	>350	>350	Yes	196	First line	TND	1	No	11.8	Negative	0	GNR	GNR	Yes	Yes	169	GNR	E.Coli	Resistant	Sensistive	Sensistive						Resistant	Sensitive	Sensitive	Sensitive	Resistant	Resistant	Resistant	Resistant
42	Lower HF	36	Urban	Unemployed	Low level of education	Married	Pregnant	Multigravida	Multipara	20	Yes	Yes	No	No	No	>350	>350	Yes	48	First line	TND	2	Yes	14.8	Negative	1		NA	NA	NA	170	GNR	E.Coli	Resistant	Sensistive	Sensistive						Sensitive	Sensitive	Sensitive	Sensitive	Resistant	Sensitive	Sensitive	Sensitive
43	Lower HF	29	Urban	Unemployed	Low level of education	Married	Pregnant	Multigravida	Multipara	36	Yes	No	Yes	No	No	>350	>350	Yes	112	First line	TND	1	Yes	11.2	Negative	1		NA	NA	NA	172	GNR	Enterobacter spp	Resistant	Sensistive	Sensistive						Resistant	Sensitive	Sensitive	Sensitive	Resistant	Sensitive	Sensitive	Sensitive
44	Lower HF	25	Urban	Unemployed	Low level of education	Unmarried	Pregnant	Primigravida	Nullipara	28	No	Yes	No	No	No	<350	>350	Yes	8	First line	Not tested	1	No	13.4	Negative	1		NA	NA	NA	174	GNR	Proteus vulgaris	Resistant	Sensistive	Sensistive						Resistant	Sensitive	Sensitive	Sensitive	Resistant	Sensitive	Sensitive	Sensitive
45	Lower HF	24	Urban	Unemployed	Low level of education	Married	Pregnant	Primigravida	Primipara	20	Yes	Yes	No	No	No	>350	>350	Yes	9	First line	TND	1	No	11.4	Negative	1		NA	NA	NA	180	GNR	Coliforms	Resistant	Sensistive	Resistant						Resistant	Intermediate	Sensitive	Sensitive	Resistant	Resistant	Resistant	Resistant
46	Lower HF	34	Urban	Unemployed	Low level of education	Married	Pregnant	Primigravida	Primipara	16	No	No	Yes	No	No	>350	>350	Yes	24	First line	TND	1	No	13.5	Negative	1		NA	NA	NA	187	GNR	E.Coli	Resistant	Sensistive	Sensistive						Sensitive	Sensitive	Sensitive	Sensitive	Intermediate	Sensitive	Sensitive	Sensitive
47	Lower HF	29	Urban	Unemployed	Low level of education	Married	Pregnant	Multigravida	Multipara	28	No	Yes	No	No	Yes	<350	>350	Yes	4	First line	TND	3	No	9.4	Negative	1		NA	NA	NA	200	GNR	Proteus vulgaris	Resistant	Sensistive	Sensistive						Sensitive	Sensitive	Sensitive	Sensitive	Resistant	Sensitive	Sensitive	Sensitive
48	Lower HF	20	Urban	Unemployed	Low level of education	Married	Pregnant	Primigravida	Nullipara	24	Yes	Yes	No	No	No	>350	>350	Yes	2	First line	Not tested	1	No	9	Negative	1		NA	NA	NA	201	GNR	Coliforms	Resistant	Intermediate	Sensistive						Resistant	Sensitive	Sensitive	Sensitive	Resistant	Intermediate	Intermediate	Intermediate
49	Lower HF	27	Urban	Unemployed	Low level of education	Married	Pregnant	Multigravida	Multipara	24	Yes	No	No	No	No	>350	>350	Yes	48	First line	TND	1	No	10.4	Negative	1		NA	NA	NA	203	GNR	E.Coli	Resistant	Resistant	Sensistive						Resistant	Sensitive	Sensitive	Sensitive	Resistant	Resistant	Resistant	Resistant
50	Lower HF	20	Urban	Unemployed	Low level of education	Married	Pregnant	Multigravida	Primipara	24	No	No	No	No	No	>350	>350	Yes	24	First line	TND	1	Yes	11.9	Negative	0	GNR	E.Coli	Yes	Yes	204	GNR	Coliforms	Resistant	Sensistive	Sensistive						Resistant	Sensitive	Sensitive	Sensitive	Resistant	Intermediate	Intermediate	Sensitive
51	Lower HF	23	Urban	Unemployed	Low level of education	Married	Pregnant	Primigravida	Nullipara	28	No	No	No	No	No	>350	>350	Yes	36	First line	TND	1	No	10.1	Negative	1		NA	NA	NA	219	GPC	CoNs	Resistant	Sensistive	Sensistive	Sensistive	Resistant	Resistant	Sensitive	Sensitive
52	BRRH	34	Rural	Unemployed	Low level of education	Married	Pregnant	Multigravida	Multipara	18	Yes	No	No	No	No	<350	>350	Yes	48	First line	<200	1	No	13.2	Negative	1		NA	NA	NA	223	GNR	E.Coli	Resistant	Sensistive	Resistant						Resistant	Resistant	Sensitive	Sensitive	Resistant	Resistant	Resistant	Resistant
53	Lower HF	20	Urban	Unemployed	Low level of education	Married	Pregnant	Primigravida	Nullipara	31	No	No	No	No	No	>350	>350	Yes	5	First line	TND	1	Yes	11.5	Negative	1		NA	NA	NA	225	GPC	Streptococcus spp	Resistant	Sensistive	Sensistive	Sensistive	Sensitive	Sensitive	Sensitive	Sensitive
54	BRRH	38	Rural	Unemployed	Low level of education	Married	Pregnant	Multigravida	Multipara	34	No	No	No	No	No	>350	>350	Yes	48	First line	TND	1	Yes	12.3	Negative	1		NA	NA	NA	234	GPC	CoNs	Resistant	Sensistive	Resistant	Sensistive	Resistant	Resistant	Sensitive	Resistant
55	BRRH	20	Urban	Unemployed	Low level of education	Unmarried	Pregnant	Primigravida	Nullipara	18	No	No	No	No	No	>350	>350	Yes	216	First line	TND	1	Yes	9.6	Negative	1		NA	NA	NA	235	GNR	E.Coli	Resistant	Sensistive	Sensistive						Resistant	Resistant	Resistant	Sensitive	Resistant	Intermediate	Resistant	Resistant
56	Lower HF	26	Rural	Unemployed	Low level of education	Unmarried	Pregnant	Multigravida	Primipara	30	Yes	Yes	Yes	No	No	<350	>350	Yes	108	First line	TND	1	Yes	13	Negative	0	GNR	E.Coli	Yes	No	237	GPC	CoNs	Resistant	Sensistive	Sensistive	Sensistive	Resistant	Resistant	Sensitive	Sensitive
57	Lower HF	33	Rural	Unemployed	Low level of education	Married	Pregnant	Multigravida	Multipara	39	Yes	Yes	No	No	No	>350	>350	Yes	96	First line	TND	1	Yes	9.3	Negative	1		NA	NA	NA	249	GNR	Proteus vulgaris	Resistant	Sensistive	Sensistive						Resistant	Sensitive	Sensitive	Sensitive	Resistant	Sensitive	Sensitive	Sensitive
58	Lower HF	24	Urban	Unemployed	Low level of education	Married	Pregnant	Primigravida	Nullipara	30	Yes	Yes	No	No	No	>350	>350	Yes	5	First line	<200	1	No	9.5	Negative	0	GNR	Staph aureus	Yes	Yes	253	GNR	E.Coli	Resistant	Sensistive	Sensistive						Resistant	Sensitive	Sensitive	Sensitive	Resistant	Sensitive	Sensitive	Sensitive
59	BRRH	34	Urban	Unemployed	Low level of education	Married	Pregnant	Multigravida	Multipara	34	No	Yes	Yes	No	No	<350	>350	Yes	78	First line	TND	2	Yes	44836	Negative	1		NA	NA	NA	258	GNR	Proteus vulgaris	Resistant	Sensistive	Sensistive						Sensitive	Sensitive	Sensitive	Sensitive	Intermediate	Sensitive	Intermediate	Resistant
60	Lower HF	32	Rural	Unemployed	Low level of education	Married	Pregnant	Multigravida	Multipara	21	Yes	Yes	No	No	No	>350	<350	Yes	60	First line	<200	1	Yes	11.6	Positive	1		NA	NA	NA	264	GNR	Pseudomonas aeruginosa	Resistant	Sensistive	Resistant						Intermediate	Sensitive	Sensitive	Sensitive	Sensitive	Sensitive	Resistant	Sensitive
61	BRRH	24	Urban	Unemployed	Low level of education	Unmarried	Pregnant	Primigravida	Nullipara	28	No	No	No	No	No	>350	>350	Yes	36	First line	TND	1	Yes	10.4	Negative	1		NA	NA	NA	266	GNR	Proteus vulgaris	Resistant	Sensistive	Resistant						Resistant	Resistant	Sensitive	Sensitive	Resistant	Resistant	Resistant	Resistant
62	Lower HF	31	Urban	Unemployed	Low level of education	Unmarried	Pregnant	Primigravida	Nullipara	29	Yes	Yes	No	No	No	>350	>350	Yes	64	First line	TND	2	Yes	10.9	Negative	1		NA	NA	NA	268	GNR	Klebsiella spp	Resistant	Resistant	Sensistive						Resistant	Resistant	Sensitive	Intermediate	Resistant	Resistant	Resistant	Resistant
63	Lower HF	26	Urban	Unemployed	Higher education	Unmarried	Pregnant	Primigravida	Nullipara	28	Yes	Yes	No	No	No	>350	>350	Yes	48	First line	TND	1	Yes	10.8	Negative	1		NA	NA	NA	269	GNR	Proteus vulgaris	Resistant	Sensistive	Sensistive						Resistant	Sensitive	Sensitive	Sensitive	Resistant	Sensitive	Sensitive	Sensitive
64	Lower HF	34	Urban	Unemployed	Low level of education	Married	Pregnant	Multigravida	Multipara	34	No	Yes	No	No	No	>350	>350	Yes	86	First line	TND	1	Yes	11.5	Negative	1		NA	NA	NA	276	GPC	CoNs	Resistant	Sensistive	Resistant	Sensistive	Resistant	Resistant	Resistant	Sensitive
65	BRRH	27	Rural	Employed	Low level of education	Unmarried	Pregnant	Multigravida	Multipara	16	Yes	Yes	No	No	No	>350	>350	Yes	60	First line	TND	1	Yes	8.5	Negative	1		NA	NA	NA
66	Lower HF	33	Urban	Unemployed	Low level of education	Married	Pregnant	Multigravida	Multipara	33	No	No	No	No	No	>350	>350	Yes	84	First line	TND	1	Yes	12.1	Negative	1		NA	NA	NA
67	Lower HF	22	Urban	Unemployed	Low level of education	Unmarried	Pregnant	Primigravida	Nullipara	22	No	No	No	No	No	>350	>350	Yes	62	First line	TND	1	Yes	8.2	Negative	1		NA	NA	NA
68	BRRH	29	Urban	Unemployed	Low level of education	Married	Pregnant	Multigravida	Primipara	28	No	No	No	No	No	>350	>350	Yes	80	First line	TND	1	Yes	12.5	Positive	1		NA	NA	NA
69	Lower HF	31	Rural	Unemployed	Low level of education	Unmarried	Lactating	NA	Multipara	NA	No	Yes	Yes	Yes	No	>350	>350	Yes	60	First line	TND	1	NA	10.7	Negative	1		NA	NA	NA
70	Lower HF	38	Rural	Unemployed	Low level of education	Unmarried	Lactating	NA	Multipara	NA	No	Yes	Yes	No	No	>350	>350	Yes	120	First line	<200	1	NA	9.8	Negative	1		NA	NA	NA
71	Lower HF	40	Rural	Unemployed	Low level of education	Married	Lactating	NA	Multipara	NA	Yes	Yes	No	No	No	>350	>350	Yes	72	First line	TND	2	NA	9.8	Negative	1		NA	NA	NA
72	Lower HF	29	Rural	Unemployed	Low level of education	Married	Lactating	NA	Multipara	NA	No	Yes	Yes	No	No	>350	>350	Yes	8	First line	<200	1	NA	11.7	Negative	1		NA	NA	NA
73	Lower HF	31	Rural	Unemployed	Low level of education	Unmarried	Lactating	NA	Multipara	NA	No	Yes	Yes	No	No	>350	>350	Yes	48	First line	<200	2	NA	9.8	Negative	0		CoNS	Yes	NA
74	Lower HF	26	Rural	Unemployed	Low level of education	Married	Pregnant	Multigravida	Multipara	28	Yes	Yes	Yes	No	No	>350	>350	Yes	48	First line	Not tested	2	No	9.6	Negative	1		NA	NA	NA
75	Lower HF	40	Rural	Unemployed	Low level of education	Unmarried	Pregnant	Multigravida	Primipara	17	No	Yes	No	No	No	>350	>350	Yes	84	First line	TND	1	Yes	13.6	Negative	1		NA	NA	NA
76	Lower HF	24	Rural	Unemployed	Low level of education	Married	Lactating	NA	Multipara	NA	No	Yes	No	No	No	<350	>350	Yes	7	First line	TND	1	NA	13.1	Negative	1		NA	NA	NA
77	Lower HF	32	Rural	Unemployed	Low level of education	Married	Pregnant	Multigravida	Multipara	16	No	No	No	No	No	<350	>350	Yes	60	Third line	TND	1	Yes	10.8	Positive	1		NA	NA	NA
78	Lower HF	28	Rural	Unemployed	Low level of education	Married	Lactating	NA	Multipara	NA	No	No	No	No	No	>350	>350	Yes	84	First line	TND	1	NA	12.8	Negative	0		CoNS	Yes	NA
79	Lower HF	20	Urban	Unemployed	Low level of education	Married	Lactating	NA	Primipara	NA	No	No	No	No	No	>350	>350	Yes	14	First line	TND	1	NA	10.2	Negative	1		NA	NA	NA
80	Lower HF	20	Urban	Unemployed	Low level of education	Married	Pregnant	Multigravida	Primipara	26	Yes	No	No	No	No	<350	>350	Yes	24	First line	TND	1	No	12.3	Negative	1		NA	NA	NA
81	Lower HF	27	Urban	Unemployed	Low level of education	Married	Pregnant	Multigravida	Multipara	30	No	No	No	No	No	<350	>350	Yes	60	First line	TND	2	No	11.8	Negative	0	GNR	E.Coli	Yes	Yes
82	Lower HF	36	Urban	Unemployed	Low level of education	Married	Pregnant	Multigravida	Multipara	30	No	No	No	No	No	>350	>350	Yes	48	First line	TND	2	No	10.9	Negative	0	GNR	E.Coli	Yes	No
83	BRRH	37	Rural	Unemployed	Low level of education	Married	Lactating	NA	Multipara	NA	Yes	Yes	No	Yes	Yes	<350	>350	Yes	84	First line	<200	1	NA	15.4	Negative	0		Acinetobacter SPP	Yes	No
84	BRRH	30	Rural	Unemployed	Low level of education	Married	Lactating	NA	Multipara	NA	Yes	Yes	No	No	No	>350	<350	Yes	120	First line	TND	3	NA	14.7	Negative	0		CoNS	Yes	NA
85	BRRH	41	Urban	Unemployed	Low level of education	Unmarried	Lactating	NA	Multipara	NA	Yes	Yes	Yes	No	No	>350	<350	Yes	84	First line	TND	3	NA	14	Negative	0		Citrobacter SPP	Yes	Yes
86	BRRH	24	Rural	Unemployed	Low level of education	Married	Pregnant	Primigravida	Nullipara	28	No	Yes	No	No	No	>350	<350	Yes	72	First line	TND	1	Yes	13.6	Negative	1		NA	NA	NA
87	BRRH	25	Urban	Unemployed	Low level of education	Unmarried	Lactating	NA	Multipara	NA	No	Yes	Yes	Yes	No	>350	>350	Yes	14	First line	TND	1	NA	12	Negative	0		GNR	Yes	Yes
88	BRRH	18	Urban	Unemployed	Low level of education	Married	Pregnant	Primigravida	Nullipara	23	No	Yes	No	No	No	>350	>350	Yes	216	First line	TND	2	Yes	11.4	Negative	0	GNR	E.Coli	Yes	No
89	BRRH	20	Urban	Unemployed	Low level of education	Unmarried	Pregnant	Primigravida	Nullipara	22	No	No	No	No	No	>350	>350	Yes	84	First line	TND	1	Yes	10.9	Negative	0	GNR	E.Coli	Yes	Yes
90	BRRH	26	Urban	Unemployed	Low level of education	Married	Lactating	NA	Multipara	NA	Yes	Yes	No	No	No	<350	<350	Yes	84	First line	TND	1	NA	13	Negative	1		NA	NA	NA
91	BRRH	22	Urban	Unemployed	Low level of education	Unmarried	Pregnant	Primigravida	Nullipara	3	Yes	Yes	No	No	No	<350	>350	Yes	7	First line	Not tested	1	Yes	9.8	Negative	1		NA	NA	NA
92	BRRH	26	Rural	Unemployed	Low level of education	Unmarried	Lactating	NA	Primipara	NA	No	No	No	No	No	>350	>350	Yes	96	First line	TND	2	NA	12.8	Negative	0		GNR
93	BRRH	38	Rural	Unemployed	Low level of education	Married	Lactating	NA	Multipara	NA	No	Yes	No	No	No	<350	<350	Yes	60	First line	TND	1	NA	12.5	Negative	0		Staph aureus	Yes	NA
94	Lower HF	27	Urban	Unemployed	Low level of education	Married	Pregnant	Multigravida	Primipara	29	No	No	No	No	No	<350	<350	Yes	36	First line	TND	1	No	12.1	Negative	1		NA	NA	NA
95	Lower HF	29	Urban	Unemployed	Low level of education	Married	Lactating	NA	Multipara	NA	No	No	No	No	No	>350	>350	Yes	48	First line	TND	1	NA	12.8	Negative	1		NA	NA	NA
96	Lower HF	36	Rural	Unemployed	Low level of education	Married	Pregnant	Multigravida	Multipara	13	No	Yes	No	No	No	>350	>350	Yes	108	First line	TND	1	No	11.8	Negative	1		NA	NA	NA
97	Lower HF	32	Urban	Unemployed	Low level of education	Married	Lactating	NA	Nullipara	NA	No	Yes	No	No	No	<350	>350	Yes	60	First line	TND	2	NA	12	Negative	1		NA	NA	NA
98	Lower HF	20	Rural	Unemployed	Low level of education	Unmarried	Lactating	NA	Primipara	NA	No	No	Yes	No	No	>350	>350	Yes	36	First line	TND	4	NA	11.8	Negative	1		NA	NA	NA
99	Lower HF	33	Rural	Unemployed	Low level of education	Married	Lactating	NA	Multipara	NA	No	Yes	No	No	No	>350	>350	Yes	48	First line	TND	1	NA	12.5	Negative	1		NA	NA	NA
100	Lower HF	30	Urban	Unemployed	Low level of education	Married	Lactating	NA	Multipara	NA	No	Yes	Yes	Yes	No	<350	>350	Yes	36	First line	TND	2	NA	10.7	Negative	1		NA	NA	NA
101	Lower HF	24	Urban	Unemployed	Low level of education	Married	Lactating	NA	Multipara	NA	Yes	Yes	No	No	No	<350	>350	Yes	48	First line	TND	1	NA	11	Negative	1		NA	NA	NA
102	Lower HF	32	Rural	Unemployed	Low level of education	Unmarried	Lactating	NA	Multipara	NA	No	No	Yes	No	No	>350	>350	Yes	19	First line	TND	1	NA	7.9	Negative	1		NA	NA	NA
103	Lower HF	33	Rural	Unemployed	Low level of education	Unmarried	Lactating	NA	Multipara	NA	Yes	Yes	No	No	No	>350	>350	Yes	36	First line	<200	1	NA	8.9	Negative	1		NA	NA	NA
104	BRRH	27	Urban	Unemployed	Low level of education	Married	Pregnant	Multigravida	Primipara	27	Yes	Yes	No	Yes	No	<350	>350	Yes	36	First line	TND	1	Yes	11.9	Negative	1		NA	NA	NA
105	Lower HF	35	Urban	Unemployed	Low level of education	Married	Lactating	NA	Multipara	NA	No	No	No	No	No	>350	>350	Yes	97	First line	TND	1	NA	10.8	Negative	0		Shigella spp	Yes	No
106	Lower HF	24	Urban	Unemployed	Low level of education	Married	Lactating	NA	Multipara	NA	Yes	Yes	No	No	No	>350	>350	Yes	18	First line	<200	1	NA	11.7	Negative	0		CoNS	Yes	No
107	Lower HF	21	Urban	Unemployed	Low level of education	Married	Lactating	NA	Primipara	NA	Yes	No	No	No	No	<350	>350	Yes	12	First line	<200	1	NA	11.7	Negative	1		NA	NA	NA
108	Lower HF	28	Urban	Unemployed	Low level of education	Married	Lactating	NA	Multipara	NA	Yes	No	Yes	No	No	<350	>350	Yes	24	First line	<200	2	NA	10.7	Negative	1		NA	NA	NA
109	Lower HF	36	Urban	Unemployed	Low level of education	Married	Lactating	NA	Multipara	NA	Yes	Yes	No	No	No	>350	<350	Yes	96	First line	<200	2	NA	12	Negative	1		NA	NA	NA
110	Lower HF	30	Urban	Unemployed	Low level of education	Married	Lactating	NA	Multipara	NA	No	No	Yes	No	No	<350	<350	Yes	20	First line	TND	1	NA	12.9	Negative	1		NA	NA	NA
111	Lower HF	38	Urban	Unemployed	Low level of education	Married	Lactating	NA	Multipara	NA	No	No	No	No	No	<350	<350	Yes	16	First line	TND	3	NA	10.9	Negative	1		NA	NA	NA
112	Lower HF	32	Urban	Unemployed	Low level of education	Married	Lactating	NA	Multipara	NA	No	No	Yes	No	No	<350	<350	Yes	20	First line	<200	2	NA	12	Negative	1		NA	NA	NA
113	Lower HF	29	Urban	Unemployed	Low level of education	Married	Lactating	NA	Multipara	NA	Yes	No	Yes	No	No	<350	<350	Yes	57	First line	TND	1	NA	10.7	Negative	1		NA	NA	NA
114	Lower HF	36	Urban	Unemployed	Low level of education	Married	Lactating	NA	Multipara	NA	Yes	Yes	No	No	Yes	<350	<350	Yes	18	First line	TND	1	NA	11.7	Negative	1		NA	NA	NA
115	Lower HF	21	Urban	Unemployed	Low level of education	Married	Lactating	NA	Primipara	NA	No	No	No	No	No	>350	>350	Yes	18	First line	TND	2	NA	9.8	Negative	0		E.Coli	No	No
116	Lower HF	23	Urban	Unemployed	Low level of education	Married	Lactating	NA	Multipara	NA	No	Yes	No	No	No	>350	>350	Yes	36	First line	TND	1	NA	12.9	Negative	1		NA	NA	NA
117	Lower HF	32	Urban	Unemployed	Low level of education	Married	Lactating	NA	Primipara	NA	Yes	Yes	No	No	No	<350	<350	Yes	84	First line	TND	1	NA	9.1	Negative	0		GNR	Yes	No
118	Lower HF	25	Urban	Unemployed	Low level of education	Married	Lactating	NA	Multipara	NA	Yes	No	No	No	No	>350	<350	Yes	38	First line	TND	1	NA	8.9	Negative	0		GNR	No	No
119	Lower HF	35	Urban	Unemployed	Low level of education	Married	Lactating	NA	Multipara	NA	No	No	No	No	No	<350	<350	Yes	96	First line	<200	1	NA	9.8	Negative	0		GNR	Yes	No
120	Lower HF	28	Urban	Unemployed	Low level of education	Married	Lactating	NA	Primipara	NA	Yes	No	No	No	No	<350	<350	Yes	78	First line	TND	2	NA	12.8	Negative	1		NA	NA	NA
121	Lower HF	25	Urban	Unemployed	Low level of education	Married	Lactating	NA	Multipara	NA	No	Yes	Yes	No	No	>350	>350	Yes	28	First line	TND	1	NA	10.8	Negative	1		NA	NA	NA
122	Lower HF	26	Urban	Unemployed	Low level of education	Married	Pregnant	Multigravida	Multipara	12	Yes	Yes	No	No	No	>350	<350	Yes	36	First line	TND	1	No	11.5	Negative	1		NA	NA	NA
123	Lower HF	37	Urban	Unemployed	Low level of education	Unmarried	Pregnant	Multigravida	Multipara	36	No	Yes	No	No	No	>350	>350	Yes	39	First line	TND	1	Yes	13	Positive	1		NA	NA	NA
124	Lower HF	26	Urban	Unemployed	Low level of education	Married	Pregnant	Multigravida	Multipara	40	No	Yes	Yes	No	No	<350	>350	Yes	60	First line	TND	1	Yes	10.5	Negative	1		NA	NA	NA
125	Lower HF	29	Urban	Employed	Low level of education	Married	Pregnant	Multigravida	Multipara	9	No	Yes	No	No	No	>350	>350	Yes	72	First line	TND	1	Yes	12.5	Negative	1		NA	NA	NA
126	Lower HF	31	Urban	Unemployed	Low level of education	Married	Lactating	NA	Multipara	NA	No	No	No	No	No	>350	>350	Yes	29	First line	TND	2	NA	10.6	Negative	1		NA	NA	NA
127	Lower HF	31	Urban	Unemployed	Low level of education	Unmarried	Lactating	NA	Multipara	NA	No	No	No	No	No	>350	>350	Yes	48	First line	TND	2	NA	12.6	Negative	1		NA	NA	NA
128	Lower HF	20	Urban	Unemployed	Low level of education	Married	Pregnant	Primigravida	Nullipara	33	No	No	No	No	No	>350	>350	Yes	3	First line	TND	1	No	9.2	Negative	0	GNR	GNR	No	No
129	Lower HF	34	Urban	Unemployed	Low level of education	Married	Lactating	NA	Multipara	NA	No	No	No	No	No	>350	>350	Yes	48	First line	TND	3	NA	11	Negative	1		NA	NA	NA
130	Lower HF	28	Urban	Unemployed	Low level of education	Married	Lactating	NA	Multipara	NA	No	No	No	No	No	>350	>350	Yes	7	First line	TND	1	NA	10.7	Negative	0		GNR	Yes	NA
131	Lower HF	24	Urban	Unemployed	Low level of education	Married	Lactating	NA	Primipara	NA	Yes	No	No	No	No	<350	<350	Yes	48	First line	TND	1	NA	8.9	Negative	0		GNR	Yes	No
132	Lower HF	21	Urban	Unemployed	Low level of education	Married	Lactating	NA	Nullipara	NA	No	No	No	No	No	>350	>350	Yes	84	First line	TND	3	NA	11.2	Negative	1		NA	NA	NA
133	Lower HF	32	Urban	Unemployed	Low level of education	Married	Lactating	NA	Multipara	NA	No	No	No	No	No	>350	>350	Yes	60	First line	TND	2	NA	11.7	Negative	0		E.Coli	No	No
134	Lower HF	32	Urban	Unemployed	Low level of education	Married	Lactating	NA	Multipara	NA	No	No	No	No	No	>350	>350	Yes	53	First line	TND	1	NA	13.1	Negative	1		NA	NA	NA
135	Lower HF	24	Urban	Unemployed	Low level of education	Married	Lactating	NA	Multipara	NA	Yes	Yes	No	No	No	<350	<350	Yes	58	First line	TND	2	NA	12.8	Negative	1		NA	NA	NA
136	Lower HF	36	Rural	Unemployed	Low level of education	Married	Lactating	NA	Multipara	NA	No	No	No	No	No	<350	<350	Yes	96	First line	TND	1	NA	9.7	Negative	0		E.Coli	Yes	No
137	Lower HF	30	Urban	Unemployed	Low level of education	Married	Lactating	NA	Multipara	NA	No	No	No	No	No	>350	>350	Yes	15	First line	TND	1	NA	11.3	Negative	0		Klebsiella spp	Yes	No
138	Lower HF	40	Urban	Unemployed	Low level of education	Married	Lactating	NA	Multipara	NA	No	No	No	No	No	>350	>350	Yes	144	First line	TND	1	NA	13.2	Negative	1		NA	NA	NA
139	Lower HF	26	Urban	Unemployed	Low level of education	Married	Lactating	NA	Nullipara	NA	No	No	No	No	No	<350	<350	Yes	48	First line	TND	1	NA	8.8	Negative	1		NA	NA	NA
140	Lower HF	23	Urban	Unemployed	Low level of education	Married	Pregnant	Multigravida	Multipara	28	No	No	No	No	No	>350	>350	Yes	36	First line	TND	1	No	10.6	Negative	1		NA	NA	NA
141	Lower HF	36	Urban	Unemployed	Low level of education	Married	Lactating	NA	Multipara	NA	No	No	No	No	No	>350	>350	Yes	78	First line	TND	1	NA	11.6	Negative	1		NA	NA	NA
142	Lower HF	31	Urban	Unemployed	Low level of education	Married	Pregnant	Multigravida	Multipara	20	No	Yes	No	No	No	>350	>350	Yes	68	First line	TND	1	No	10.3	Negative	0	GNR	E.Coli	Yes	No
143	Lower HF	27	Urban	Unemployed	Low level of education	Married	Lactating	NA	Multipara	NA	Yes	Yes	No	No	No	>350	>350	Yes	79	First line	TND	1	NA	9.8	Negative	0		Shigella spp	Yes	No
144	Lower HF	28	Urban	Unemployed	Low level of education	Married	Lactating	NA	Multipara	NA	Yes	Yes	No	No	No	>350	>350	Yes	46	First line	TND	2	NA	13.2	Negative	1		NA	NA	NA
145	BRRH	27	Urban	Unemployed	Low level of education	Married	Pregnant	Multigravida	Multipara	15	Yes	Yes	Yes	Yes	No	<350	>350	Yes	36	First line	<200	1	Yes	11.4	Negative	1		NA	NA	NA
146	BRRH	33	Urban	Unemployed	Low level of education	Unmarried	Pregnant	Multigravida	Multipara	18	No	No	No	No	No	>350	>350	Yes	54	First line	TND	2	Yes	11.9	Negative	1		NA	NA	NA
147	BRRH	29	Rural	Unemployed	Low level of education	Married	Pregnant	Multigravida	Primipara	24	No	No	No	No	No	>350	>350	Yes	74	First line	TND	1	Yes	10.2	Negative	1		NA	NA	NA
148	BRRH	32	Urban	Unemployed	Low level of education	Married	Pregnant	Multigravida	Multipara	18	No	No	No	No	No	>350	>350	Yes	85	First line	TND	1	No	9.8	Negative	1		NA	NA	NA
149	BRRH	24	Urban	Unemployed	Low level of education	Married	Pregnant	Primigravida	Nullipara	32	Yes	Yes	No	No	No	<350	>350	Yes	11	First line	<200	1	Yes	10.7	Negative	1		NA	NA	NA
150	BRRH	38	Urban	Employed	Higher education	Married	Pregnant	Multigravida	Multipara	28	No	Yes	Yes	No	No	>350	<350	Yes	24	First line	TND	1	Yes	14.3	Negative	1		NA	NA	NA
151	Lower HF	36	Urban	Unemployed	Low level of education	Married	Lactating	NA	Multipara	NA	No	No	No	No	No	>350	>350	Yes	64	First line	TND	3	NA	13.1	Negative	1		NA	NA	NA
152	Lower HF	28	Urban	Unemployed	Low level of education	Married	Lactating	NA	Multipara	NA	No	No	No	No	No	>350	>350	Yes	39	First line	TND	3	NA	12	Negative	1		NA	NA	NA
153	Lower HF	22	Urban	Unemployed	Low level of education	Married	Lactating	NA	Multipara	NA	No	No	No	No	No	>350	>350	Yes	31	First line	TND	2	NA	9.8	Negative	1		NA	NA	NA
154	Lower HF	29	Urban	Unemployed	Low level of education	Married	Lactating	NA	Multipara	NA	No	No	No	No	No	>350	>350	Yes	86	First line	TND	1	NA	9.7	Negative	1		NA	NA	NA
155	Lower HF	25	Urban	Unemployed	Low level of education	Married	Lactating	NA	Multipara	NA	No	No	No	No	No	>350	>350	Yes	60	First line	TND	1	NA	12.8	Negative	0		GNR	Yes	No
156	Lower HF	24	Urban	Unemployed	Low level of education	Married	Lactating	NA	Multipara	NA	No	No	No	No	No	>350	>350	Yes	19	First line	TND	1	NA	11.9	Negative	1		NA	NA	NA
157	Lower HF	20	Urban	Unemployed	Low level of education	Married	Pregnant	Multigravida	Primipara	21	No	No	No	No	No	>350	>350	Yes	29	First line	TND	3	No	12.9	Negative	1		NA	NA	NA
158	Lower HF	40	Urban	Unemployed	Low level of education	Married	Lactating	NA	Multipara	NA	Yes	Yes	Yes	No	Yes	>350	>350	Yes	216	First line	TND	4	NA	11.8	Negative	1		NA	NA	NA
159	Lower HF	25	Urban	Unemployed	Low level of education	Married	Lactating	NA	Multipara	NA	No	No	No	No	No	<350	>350	Yes	12	First line	TND	1	NA	10.1	Negative	1		NA	NA	NA
160	Lower HF	37	Urban	Unemployed	Low level of education	Married	Lactating	NA	Multipara	NA	No	Yes	Yes	No	No	>350	>350	Yes	24	First line	<200	2	NA	10.9	Negative	1		NA	NA	NA
161	Lower HF	30	Urban	Unemployed	Low level of education	Married	Lactating	NA	Multipara	NA	No	No	No	No	No	>350	<350	Yes	98	First line	TND	1	NA	12.9	Negative	1		NA	NA	NA
162	Lower HF	28	Urban	Unemployed	Low level of education	Married	Lactating	NA	Multipara	NA	Yes	No	No	No	No	>350	>350	Yes	84	First line	TND	2	NA	11.8	Negative	1		NA	NA	NA
163	Lower HF	46	Urban	Unemployed	Low level of education	Married	Lactating	NA	Multipara	NA	No	No	No	No	No	<350	>350	Yes	24	First line	TND	1	NA	11.8	Negative	1		NA	NA	NA
164	Lower HF	35	Urban	Unemployed	Low level of education	Married	Lactating	NA	Multipara	NA	No	Yes	No	No	No	<350	>350	Yes	36	First line	TND	1	NA	12.8	Negative	1		NA	NA	NA
165	Lower HF	35	Urban	Unemployed	Low level of education	Married	Lactating	NA	Primipara	NA	No	No	Yes	No	No	>350	<350	Yes	108	First line	TND	2	NA	13.8	Negative	1		NA	NA	NA
166	Lower HF	32	Urban	Unemployed	Low level of education	Married	Lactating	NA	Multipara	NA	No	No	No	No	No	>350	>350	Yes	48	First line	TND	1	NA	11.3	Negative	1		NA	NA	NA
167	Lower HF	38	Urban	Unemployed	Low level of education	Married	Lactating	NA	Multipara	NA	No	No	No	No	No	>350	>350	Yes	132	First line	TND	2	NA	8.9	Negative	1		NA	NA	NA
168	Lower HF	26	Rural	Unemployed	Low level of education	Unmarried	Lactating	NA	Primipara	NA	No	Yes	No	No	No	>350	>350	Yes	24	First line	TND	1	NA	13.1	Negative	1		NA	NA	NA
169	Lower HF	26	Urban	Unemployed	Low level of education	Married	Lactating	NA	Multipara	NA	No	Yes	Yes	No	No	>350	>350	Yes	24	First line	TND	1	NA	10.7	Negative	0		E.Coli	Yes	Yes
170	Lower HF	27	Rural	Unemployed	Low level of education	Married	Lactating	NA	Multipara	NA	Yes	Yes	Yes	No	No	>350	>350	Yes	24	First line	<200	2	NA	9.8	Negative	0		E.Coli	Yes	No
171	Lower HF	27	Urban	Unemployed	Low level of education	Married	Lactating	NA	Multipara	NA	No	Yes	Yes	No	No	>350	>350	Yes	72	First line	TND	2	NA	12.8	Negative	1		NA	NA	NA
172	Lower HF	27	Urban	Unemployed	Low level of education	Unmarried	Lactating	NA	Multipara	NA	No	No	No	No	No	<350	>350	Yes	84	First line	TND	1	NA	11.7	Negative	0		Enterobacter spp	Yes	No
173	Lower HF	22	Urban	Unemployed	Low level of education	Married	Lactating	NA	Primipara	NA	No	Yes	Yes	No	No	<350	>350	Yes	12	First line	TND	2	NA	12.8	Negative	1		NA	NA	NA
174	Lower HF	36	Urban	Unemployed	Low level of education	Married	Lactating	NA	Multipara	NA	No	No	No	No	No	>350	>350	Yes	120	First line	<200	2	NA	10.7	Negative	0		Proteus vulgaris	Yes	No
175	Lower HF	24	Urban	Unemployed	Low level of education	Married	Lactating	NA	Multipara	NA	No	Yes	No	No	No	<350	>350	Yes	84	First line	TND	2	NA	10	Negative	1		NA	NA	NA
176	Lower HF	22	Urban	Unemployed	Low level of education	Married	Lactating	NA	Multipara	NA	No	Yes	No	No	No	>350	>350	Yes	48	First line	TND	1	NA	10.7	Negative	1		NA	NA	NA
177	BRRH	32	Urban	Unemployed	Low level of education	Married	Lactating	NA	Multipara	NA	Yes	No	No	No	No	>350	>350	Yes	96	First line	<200	1	NA	15.2	Negative	1		NA	NA	NA
178	BRRH	36	Urban	Unemployed	Low level of education	Married	Lactating	NA	Multipara	NA	Yes	Yes	No	No	No	>350	<350	Yes	96	First line	TND	1	NA	14	Negative	1		NA	NA	NA
179	BRRH	32	Rural	Unemployed	Low level of education	Unmarried	Pregnant	Multigravida	Multipara	8	Yes	Yes	No	No	No	>350	<350	Yes	57	First line	<200	1	Yes	11	Negative	1		NA	NA	NA
180	BRRH	23	Urban	Unemployed	Low level of education	Married	Pregnant	Multigravida	Multipara	13	Yes	Yes	No	No	No	>350	<350	Yes	60	First line	<200	2	No	13.3	Positive	0	GNR	GNR	Yes	Yes
181	BRRH	25	Rural	Unemployed	Low level of education	Married	Lactating	NA	Multipara	NA	Yes	Yes	No	No	No	>350	<350	Yes	5	First line	TND	1	NA	15.4	Negative	1		NA	NA	NA
182	Lower HF	32	Rural	Unemployed	Low level of education	Married	Lactating	NA	Multipara	NA	Yes	No	Yes	No	No	<350	<350	Yes	72	First line	TND	1	NA	9.8	Negative	1		NA	NA	NA
183	Lower HF	24	Urban	Unemployed	Low level of education	Married	Lactating	NA	Multipara	NA	Yes	No	No	No	No	<350	<350	Yes	60	First line	TND	1	NA	10.7	Negative	1		NA	NA	NA
184	Lower HF	44	Urban	Unemployed	Low level of education	Married	Lactating	NA	Multipara	NA	No	No	Yes	No	No	>350	>350	Yes	72	First line	TND	1	NA	8.9	Negative	1		NA	NA	NA
185	Lower HF	26	Urban	Unemployed	Low level of education	Married	Lactating	NA	Multipara	NA	Yes	Yes	Yes	No	No	>350	>350	Yes	72	First line	TND	1	NA	10.9	Negative	1		NA	NA	NA
186	Lower HF	32	Urban	Unemployed	Low level of education	Married	Lactating	NA	Multipara	NA	Yes	Yes	No	Yes	No	>350	>350	Yes	24	First line	TND	1	NA	10.9	Negative	1		NA	NA	NA
187	Lower HF	26	Urban	Unemployed	Low level of education	Married	Lactating	NA	Multipara	NA	No	Yes	No	No	No	>350	>350	Yes	48	First line	TND	3	NA	9.8	Negative	0		E.Coli	No	No
188	Lower HF	29	Rural	Unemployed	Low level of education	Married	Lactating	NA	Multipara	NA	No	Yes	Yes	No	No	<350	>350	Yes	108	First line	<200	3	NA	14.2	Negative	1		NA	NA	NA
189	Lower HF	40	Rural	Unemployed	Low level of education	Married	Lactating	NA	Multipara	NA	Yes	No	Yes	No	No	>350	>350	Yes	36	First line	TND	2	NA	12.1	Negative	1		NA	NA	NA
190	Lower HF	28	Urban	Unemployed	Low level of education	Married	Lactating	NA	Multipara	NA	Yes	Yes	Yes	No	No	>350	>350	Yes	60	First line	TND	1	NA	12.8	Negative	1		NA	NA	NA
191	Lower HF	23	Urban	Unemployed	Low level of education	Married	Lactating	NA	Multipara	NA	No	Yes	No	No	No	>350	>350	Yes	12	First line	TND	1	NA	11.8	Negative	1		NA	NA	NA
192	Lower HF	30	Urban	Unemployed	Low level of education	Married	Lactating	NA	Multipara	NA	Yes	Yes	No	No	No	>350	>350	Yes	84	First line	TND	1	NA	13	Negative	1		NA	NA	NA
193	Lower HF	23	Urban	Unemployed	Low level of education	Unmarried	Lactating	NA	Primipara	NA	Yes	Yes	Yes	No	No	>350	>350	Yes	120	Second line	TND	3	NA	12.8	Negative	1		NA	NA	NA
194	Lower HF	34	Urban	Unemployed	Low level of education	Married	Lactating	NA	Multipara	NA	No	Yes	Yes	No	No	>350	>350	Yes	120	First line	TND	2	NA	10.6	Negative	1		NA	NA	NA
195	Lower HF	30	Urban	Unemployed	Low level of education	Unmarried	Lactating	NA	Multipara	NA	No	Yes	Yes	No	No	>350	<350	Yes	120	First line	TND	2	NA	12.6	Negative	1		NA	NA	NA
196	Lower HF	22	Urban	Unemployed	Low level of education	Unmarried	Lactating	NA	Multipara	NA	No	Yes	No	No	No	>350	>350	Yes	72	First line	TND	2	NA	13.8	Negative	1		NA	NA	NA
197	Lower HF	26	Urban	Unemployed	Low level of education	Married	Lactating	NA	Multipara	NA	No	Yes	No	No	No	>350	>350	Yes	36	First line	TND	1	NA	11.1	Negative	1		NA	NA	NA
198	Lower HF	32	Urban	Unemployed	Low level of education	Married	Pregnant	Primigravida	Nullipara	24	No	No	No	No	No	>350	>350	Yes	87	First line	TND	1	Yes	11.3	Negative	1		NA	NA	NA
199	Lower HF	20	Urban	Unemployed	Low level of education	Married	Pregnant	Primigravida	Nullipara	28	No	Yes	No	No	No	>350	>350	Yes	9	First line	TND	1	Yes	10.8	Negative	1		NA	NA	NA
200	Lower HF	39	Urban	Unemployed	Low level of education	Married	Lactating	NA	Multipara	NA	Yes	Yes	Yes	No	No	>350	>350	Yes	48	First line	TND	1	NA	12.8	Negative	0		Proteus vulgaris	Yes	No
201	Lower HF	25	Rural	Unemployed	Low level of education	Unmarried	Lactating	NA	Multipara	NA	No	Yes	Yes	No	No	>350	>350	Yes	9	First line	TND	2	NA	10.9	Negative	0		GNR	Yes	No
202	Lower HF	29	Urban	Employed	Low level of education	Married	Lactating	NA	Nullipara	NA	Yes	Yes	Yes	No	No	>350	>350	Yes	48	First line	TND	1	NA	11.3	Negative	1		NA	NA	NA
203	Lower HF	27	Urban	Unemployed	Low level of education	Unmarried	Lactating	NA	Primipara	NA	No	Yes	Yes	Yes	No	>350	>350	Yes	96	First line	TND	1	NA	10.8	Negative	0		E.Coli	Yes	Yes
204	Lower HF	23	Urban	Employed	Low level of education	Unmarried	Lactating	NA	Nullipara	NA	Yes	Yes	Yes	No	No	<350	>350	Yes	96	First line	TND	1	NA	10.9	Negative	0		GNR	Yes	No
205	Lower HF	36	Urban	Unemployed	Low level of education	Unmarried	Pregnant	Multigravida	Multipara	18	Yes	Yes	Yes	No	No	>350	>350	Yes	48	First line	TND	3	No	12.3	Negative	1		NA	NA	NA
206	Lower HF	35	Urban	Unemployed	Low level of education	Married	Pregnant	Multigravida	Multipara	35	No	Yes	No	No	No	>350	<350	Yes	24	First line	<200	1	Yes	12.2	Negative	1		NA	NA	NA
207	Lower HF	37	Urban	Unemployed	Low level of education	Married	Pregnant	Multigravida	Multipara	24	No	Yes	Yes	No	No	>350	>350	Yes	144	First line	TND	2	Yes	10.9	Negative	1		NA	NA	NA
208	Lower HF	26	Urban	Unemployed	Low level of education	Married	Pregnant	Multigravida	Primipara	28	Yes	Yes	No	No	No	<350	>350	Yes	1	First line	Not tested	1	No	9.7	Negative	1		NA	NA	NA
209	Lower HF	27	Urban	Employed	Higher education	Unmarried	Pregnant	Primigravida	Nullipara	27	No	Yes	No	No	No	>350	>350	Yes	1	First line	Not tested	1	No	10.1	Negative	1		NA	NA	NA
210	Lower HF	32	Urban	Unemployed	Low level of education	Married	Pregnant	Multigravida	Multipara	26	No	No	Yes	No	No	>350	>350	Yes	98	First line	<200	2	Yes	10.4	Negative	1		NA	NA	NA
211	Lower HF	36	Urban	Unemployed	Low level of education	Married	Pregnant	Multigravida	Multipara	26	No	Yes	No	No	No	>350	>350	Yes	29	First line	TND	2	No	10.4	Negative	1		NA	NA	NA
212	Lower HF	23	Urban	Unemployed	Low level of education	Unmarried	Pregnant	Primigravida	Nullipara	10	No	No	No	No	No	<350	>350	Yes	15	First line	TND	1	No	12	Negative	1		NA	NA	NA
213	Lower HF	24	Urban	Unemployed	Low level of education	Unmarried	Pregnant	Multigravida	Primipara	28	No	Yes	No	No	No	>350	>350	Yes	41	First line	TND	1	No	12	Negative	1		NA	NA	NA
214	Lower HF	33	Urban	Unemployed	Low level of education	Unmarried	Lactating	NA	Multipara	NA	Yes	Yes	No	No	No	<350	>350	Yes	108	First line	TND	2	NA	9.1	Negative	1		NA	NA	NA
215	Lower HF	25	Urban	Unemployed	Low level of education	Married	Pregnant	Multigravida	Primipara	20	No	Yes	No	No	No	<350	<350	Yes	12	First line	Not tested	1	No	8.9	Negative	1		NA	NA	NA
216	Lower HF	24	Urban	Unemployed	Low level of education	Married	Pregnant	Multigravida	Multipara	32	No	Yes	Yes	Yes	No	>350	>350	Yes	92	First line	TND	1	No	9.3	Negative	1		NA	NA	NA
217	Lower HF	35	Urban	Unemployed	Low level of education	Unmarried	Pregnant	Multigravida	Multipara	24	Yes	Yes	Yes	No	No	>350	>350	Yes	105	First line	TND	1	Yes	10.5	Positive	1		NA	NA	NA
218	Lower HF	32	Urban	Unemployed	Low level of education	Unmarried	Pregnant	Multigravida	Primipara	20	No	Yes	No	No	No	<350	>350	Yes	92	First line	TND	3	No	13.1	Negative	1		NA	NA	NA
219	Lower HF	32	Urban	Unemployed	Low level of education	Married	Pregnant	Multigravida	Multipara	36	No	No	No	No	No	<350	>350	Yes	3	First line	Not tested	1	Yes	12.4	Negative	0	GPC	CoNS	Yes	NA
220	Lower HF	25	Urban	Unemployed	Low level of education	Married	Pregnant	Multigravida	Primipara	32	Yes	Yes	No	No	No	>350	>350	Yes	27	First line	TND	1	Yes	9.2	Negative	1		NA	NA	NA
221	Lower HF	40	Urban	Unemployed	Low level of education	Married	Pregnant	Multigravida	Multipara	26	No	No	No	No	No	<350	<350	Yes	24	First line	<200	3	Yes	10.4	Negative	1		NA	NA	NA
222	Lower HF	44	Urban	Employed	Low level of education	Married	Lactating	NA	Multipara	NA	No	Yes	No	No	No	<350	>350	Yes	48	First line	TND	1	NA	12.1	Negative	1		NA	NA	NA
223	Lower HF	22	Urban	Unemployed	Low level of education	Married	Pregnant	Multigravida	Primipara	28	No	No	No	No	No	>350	>350	Yes	32	First line	TND	1	No	12.6	Negative	0	GNR	E.Coli	Yes	Yes
224	Lower HF	27	Urban	Unemployed	Low level of education	Married	Pregnant	Multigravida	Primipara	32	No	No	No	No	No	>350	>350	Yes	48	First line	TND	2	No	11.8	Negative	1		NA	NA	NA
225	Lower HF	25	Urban	Unemployed	Low level of education	Married	Lactating	NA	Multipara	NA	No	No	No	No	No	>350	>350	Yes	48	First line	TND	3	NA	13.1	Negative	0		Streptococcus spp	No	NA
226	Lower HF	39	Urban	Unemployed	Low level of education	Married	Lactating	NA	Multipara	NA	No	No	No	No	No	>350	>350	Yes	96	First line	TND	3	NA	11.9	Negative	1		NA	NA	NA
227	Lower HF	25	Urban	Unemployed	Low level of education	Married	Lactating	NA	Multipara	NA	No	No	No	No	No	>350	>350	Yes	36	First line	TND	2	NA	12	Negative	1		NA	NA	NA
228	Lower HF	22	Urban	Unemployed	Low level of education	Married	Lactating	NA	Primipara	NA	No	No	No	No	No	>350	>350	Yes	7	First line	TND	1	NA	12.8	Negative	1		NA	NA	NA
229	Lower HF	33	Urban	Unemployed	Low level of education	Married	Pregnant	Multigravida	Multipara	20	No	No	No	No	No	>350	>350	Yes	72	First line	TND	2	No	12.6	Negative	1		NA	NA	NA
230	BRRH	28	Rural	Unemployed	Low level of education	Unmarried	Lactating	NA	Multipara	NA	No	No	No	No	No	>350	>350	Yes	24	First line	TND	1	NA	12.1	Negative	1		NA	NA	NA
231	Lower HF	31	Urban	Unemployed	Higher education	Married	Lactating	NA	Multipara	NA	Yes	Yes	No	No	No	<350	>350	Yes	58	First line	TND	1	NA	13.8	Negative	1		NA	NA	NA
232	Lower HF	20	Urban	Unemployed	Low level of education	Married	Lactating	NA	Primipara	NA	Yes	Yes	Yes	No	No	>350	>350	Yes	18	First line	TND	1	NA	11.8	Negative	1		NA	NA	NA
233	Lower HF	20	Urban	Unemployed	Low level of education	Married	Pregnant	Primigravida	Nullipara	18	No	No	No	No	No	>350	>350	Yes	6	First line	TND	2	No	12.6	Negative	1		NA	NA	NA
234	Lower HF	32	Urban	Unemployed	Low level of education	Married	Pregnant	Multigravida	Multipara	28	No	No	No	No	No	>350	>350	Yes	60	First line	TND	1	Yes	11.8	Negative	0	GPC	CoNS	Yes	NA
235	Lower HF	26	Urban	Unemployed	Low level of education	Unmarried	Pregnant	Primigravida	Nullipara	22	No	No	No	No	No	>350	>350	Yes	24	First line	TND	1	Yes	13.1	Negative	0	GNR	E.Coli	Yes	Yes
236	Lower HF	36	Urban	Unemployed	Low level of education	Married	Lactating	NA	Multipara	NA	No	No	No	No	No	>350	>350	Yes	72	First line	TND	2	NA	12	Negative	1		NA	NA	NA
237	Lower HF	30	Urban	Unemployed	Low level of education	Married	Lactating	NA	Multipara	NA	No	No	No	No	No	>350	>350	Yes	48	First line	TND	1	NA	11.3	Negative	0		CoNS	Yes	NA
238	Lower HF	20	Urban	Unemployed	Low level of education	Married	Pregnant	Primigravida	Nullipara	14	No	Yes	No	No	No	>350	>350	Yes	8	First line	TND	1	No	7	Negative	1		NA	NA	NA
239	Lower HF	25	Urban	Unemployed	Low level of education	Married	Lactating	NA	Multipara	NA	No	No	Yes	No	No	<350	>350	Yes	24	First line	<200	2	NA	11.8	Negative	1		NA	NA	NA
240	Lower HF	24	Urban	Unemployed	Low level of education	Unmarried	Lactating	NA	Multipara	NA	No	Yes	No	No	No	<350	>350	Yes	18	First line	TND	1	NA	12.8	Negative	1		NA	NA	NA
241	Lower HF	30	Urban	Unemployed	Higher education	Married	Lactating	NA	Multipara	NA	No	Yes	No	No	No	>350	>350	Yes	21	First line	TND	1	NA	11.2	Negative	1		NA	NA	NA
242	Lower HF	26	Urban	Unemployed	Low level of education	Married	Lactating	NA	Multipara	NA	Yes	Yes	No	No	No	>350	>350	Yes	34	First line	TND	1	NA	11.6	Negative	1		NA	NA	NA
243	Lower HF	28	Urban	Unemployed	Low level of education	Married	Lactating	NA	Multipara	NA	No	Yes	No	No	No	>350	>350	Yes	12	First line	TND	1	NA	9.6	Negative	1		NA	NA	NA
244	Lower HF	35	Urban	Unemployed	Low level of education	Unmarried	Lactating	NA	Multipara	NA	No	No	No	No	No	<350	>350	Yes	156	First line	TND	3	NA	12.8	Negative	1		NA	NA	NA
245	Lower HF	23	Rural	Unemployed	Low level of education	Married	Lactating	NA	Multipara	NA	No	Yes	No	No	No	<350	>350	Yes	48	First line	TND	3	NA	10.9	Negative	1		NA	NA	NA
246	Lower HF	33	Rural	Unemployed	Low level of education	Married	Lactating	NA	Multipara	NA	No	No	No	No	No	<350	>350	Yes	96	First line	TND	3	NA	13.1	Negative	1		NA	NA	NA
247	Lower HF	34	Urban	Unemployed	Low level of education	Married	Lactating	NA	Multipara	NA	No	Yes	No	No	No	>350	>350	Yes	12	First line	TND	1	NA	13.9	Negative	1		NA	NA	NA
248	Lower HF	33	Urban	Unemployed	Low level of education	Married	Lactating	NA	Multipara	NA	No	Yes	No	No	No	<350	>350	Yes	72	First line	<200	3	NA	10.9	Negative	1		NA	NA	NA
249	Lower HF	19	Urban	Unemployed	Low level of education	Unmarried	Lactating	NA	Primipara	NA	Yes	Yes	Yes	No	No	<350	>350	Yes	132	First line	TND	3	NA	13.8	Negative	0		Proteus vulgaris	Yes	No
250	Lower HF	33	Urban	Unemployed	Low level of education	Married	Lactating	NA	Multipara	NA	Yes	No	Yes	No	No	>350	>350	Yes	60	First line	<200	1	NA	13.1	Negative	1		NA	NA	NA
251	Lower HF	28	Urban	Unemployed	Low level of education	Married	Lactating	NA	Primipara	NA	No	No	Yes	No	No	>350	>350	Yes	17	First line	<200	1	NA	12.7	Negative	1		NA	NA	NA
252	Lower HF	28	Urban	Unemployed	Low level of education	Married	Lactating	NA	Multipara	NA	Yes	No	No	No	No	>350	>350	Yes	72	First line	TND	2	NA	11.2	Negative	1		NA	NA	NA
253	Lower HF	29	Urban	Unemployed	Low level of education	Married	Lactating	NA	Multipara	NA	No	Yes	No	No	No	>350	>350	Yes	73	First line	TND	2	NA	11.5	Negative	0		E.Coli	Yes	No
254	Lower HF	30	Urban	Employed	Low level of education	Unmarried	Lactating	NA	Multipara	NA	No	Yes	No	No	No	>350	>350	Yes	23	First line	<200	1	NA	13.8	Negative	1		NA	NA	NA
255	Lower HF	24	Urban	Employed	Higher education	Married	Lactating	NA	Primipara	NA	No	No	Yes	No	No	<350	>350	Yes	72	First line	TND	1	NA	12.8	Negative	1		NA	NA	NA
256	Lower HF	27	Urban	Unemployed	Low level of education	Married	Lactating	NA	Multipara	NA	Yes	Yes	Yes	No	No	>350	>350	Yes	48	First line	TND	1	NA	10.5	Negative	1		NA	NA	NA
257	Lower HF	28	Urban	Unemployed	Low level of education	Married	Lactating	NA	Multipara	NA	No	Yes	Yes	No	No	<350	>350	Yes	48	First line	TND	1	NA	8.1	Negative	1		NA	NA	NA
258	Lower HF	30	Urban	Unemployed	Low level of education	Married	Lactating	NA	Multipara	NA	No	Yes	Yes	No	No	<350	>350	Yes	72	First line	TND	1	NA	13.9	Negative	0		Proteus vulgaris	Yes	Yes
259	Lower HF	36	Urban	Unemployed	Low level of education	Married	Lactating	NA	Multipara	NA	No	Yes	Yes	No	No	<350	>350	Yes	33	First line	TND	1	NA	12.7	Negative	1		NA	NA	NA
260	Lower HF	31	Urban	Employed	Higher education	Unmarried	Lactating	NA	Multipara	NA	No	Yes	No	No	No	<350	>350	Yes	96	First line	TND	2	NA	11.9	Negative	1		NA	NA	NA
261	Lower HF	37	Urban	Unemployed	Low level of education	Married	Lactating	NA	Multipara	NA	Yes	Yes	Yes	No	No	>350	>350	Yes	72	First line	TND	2	NA	11.8	Negative	1		NA	NA	NA
262	Lower HF	29	Urban	Employed	Low level of education	Married	Pregnant	Multigravida	Multipara	18	Yes	Yes	No	No	No	>350	>350	Yes	67	First line	TND	1	No	10.4	Negative	1		NA	NA	NA
263	Lower HF	25	Urban	Employed	Low level of education	Married	Lactating	NA	Primipara	NA	No	Yes	Yes	No	No	<350	>350	Yes	48	First line	TND	2	NA	11.2	Negative	1		NA	NA	NA
264	Lower HF	27	Urban	Employed	Low level of education	Unmarried	Lactating	NA	Multipara	NA	No	Yes	Yes	No	No	<350	>350	Yes	72	First line	TND	2	NA	11.8	Negative	0		Pseudomonas aeruginosa	Yes	No
265	Lower HF	28	Urban	Unemployed	Low level of education	Married	Lactating	NA	Multipara	NA	No	No	No	No	No	>350	>350	Yes	28	First line	TND	1	NA	12.8	Negative	1		NA	NA	NA
266	Lower HF	25	Urban	Unemployed	Low level of education	Married	Pregnant	Multigravida	Primipara	26	No	No	No	No	No	>350	>350	Yes	48	First line	TND	2	Yes	13.1	Negative	0	GNR	Proteus vulgaris	Yes	Yes
267	Lower HF	30	Urban	Unemployed	Low level of education	Married	Lactating	NA	Multipara	NA	No	No	No	No	No	>350	>350	Yes	72	First line	TND	2	NA	11.2	Negative	1		NA	NA	NA
268	Lower HF	29	Urban	Unemployed	Low level of education	Married	Lactating	NA	Multipara	NA	Yes	No	No	No	No	>350	>350	Yes	75	First line	TND	2	NA	11.8	Negative	0		Klebsiella spp	Yes	Yes
269	Lower HF	42	Urban	Unemployed	Low level of education	Married	Lactating	NA	Multipara	NA	No	Yes	No	No	No	>350	>350	Yes	69	First line	TND	2	NA	11.2	Negative	0		Proteus vulgaris	Yes	No
270	Lower HF	28	Rural	Unemployed	Low level of education	Married	Lactating	NA	Multipara	NA	No	Yes	No	No	No	>350	>350	Yes	21	First line	TND	1	NA	10.8	Negative	1		NA	NA	NA
271	Lower HF	23	Urban	Unemployed	Low level of education	Married	Lactating	NA	Multipara	NA	No	Yes	Yes	No	No	>350	>350	Yes	8	First line	TND	1	NA	10.6	Negative	1		NA	NA	NA
272	Lower HF	21	Urban	Unemployed	Low level of education	Married	Lactating	NA	Multipara	NA	No	Yes	Yes	No	No	>350	>350	Yes	7	First line	TND	2	NA	12.7	Negative	1		NA	NA	NA
273	Lower HF	25	Urban	Unemployed	Low level of education	Married	Pregnant	Multigravida	Multipara	28	Yes	Yes	Yes	No	No	<350	>350	Yes	48	First line	TND	1	No	12.5	Negative	1		NA	NA	NA
274	Lower HF	32	Rural	Unemployed	Low level of education	Married	Lactating	NA	Multipara	NA	Yes	Yes	No	No	No	>350	>350	Yes	78	First line	TND	1	NA	11.4	Negative	1		NA	NA	NA
275	Lower HF	30	Urban	Unemployed	Low level of education	Married	Lactating	NA	Multipara	NA	No	Yes	No	No	No	<350	<350	Yes	16	First line	<200	2	NA	10.7	Negative	1		NA	NA	NA
276	BRRH	34	Rural	Unemployed	Low level of education	Married	Pregnant	Multigravida	Multipara	23	Yes	Yes	No	No	No	<350	<350	Yes	144	First line	TND	2	Yes	17.8	Negative	0	GPC	CoNS	Yes	NA
277	BRRH	24	Rural	Unemployed	Low level of education	Unmarried	Pregnant	Multigravida	Primipara	26	Yes	Yes	Yes	Yes	No	>350	>350	Yes	48	First line	TND	1	Yes	12.7	Negative	1		NA	NA	NA
278	Lower HF	23	Urban	Unemployed	Low level of education	Married	Lactating	NA	Multipara	NA	No	No	No	No	No	>350	>350	Yes	48	First line	TND	1	NA	11.6	Negative	1		NA	NA	NA
279	Lower HF	24	Urban	Unemployed	Low level of education	Married	Pregnant	Multigravida	Multipara	32	No	Yes	No	No	No	>350	>350	Yes	12	First line	<200	1	Yes	10.8	Negative	1		NA	NA	NA
280	Lower HF	25	Urban	Unemployed	Low level of education	Married	Pregnant	Multigravida	Multipara	11	Yes	Yes	Yes	No	No	>350	>350	Yes	60	First line	TND	1	No	14.7	Negative	1		NA	NA	NA
281	Lower HF	22	Rural	Unemployed	Low level of education	Married	Lactating	NA	Multipara	NA	No	No	No	No	No	>350	>350	Yes	15	First line	TND	3	NA	9.1	Negative	1		NA	NA	NA
282	Lower HF	22	Urban	Unemployed	Low level of education	Married	Pregnant	Multigravida	Primipara	23	Yes	Yes	Yes	No	No	>350	>350	Yes	48	First line	TND	2	No	13.4	Negative	0	GPC	Staph aureus	Yes	NA
283	Lower HF	31	Urban	Unemployed	Low level of education	Married	Pregnant	Multigravida	Multipara	18	No	No	No	No	No	>350	>350	Yes	49	First line	TND	2	No	11.5	Negative	1		NA	NA	NA
284	Lower HF	21	Urban	Unemployed	Low level of education	Married	Pregnant	Primigravida	Nullipara	16	Yes	Yes	No	No	No	>350	>350	Yes	1	First line	Not tested	1	No	14.8	Negative	1		NA	NA	NA
285	Lower HF	26	Urban	Unemployed	Low level of education	Married	Pregnant	Multigravida	Multipara	24	Yes	No	Yes	No	No	>350	>350	Yes	92	First line	TND	2	Yes	9.2	Negative	1		NA	NA	NA
286	Lower HF	18	Urban	Employed	Low level of education	Unmarried	Pregnant	Primigravida	Nullipara	25	No	Yes	No	No	No	>350	<350	Yes	20	First line	<200	1	Yes	9.4	Negative	0	GNR	E.Coli	Yes	No
287	Lower HF	28	Urban	Unemployed	Low level of education	Unmarried	Pregnant	Multigravida	Multipara	17	No	Yes	No	No	No	>350	>350	Yes	94	First line	TND	3	No	11.1	Negative	1		NA	NA	NA
288	Lower HF	22	Urban	Unemployed	Low level of education	Married	Pregnant	Primigravida	Nullipara	21	No	No	No	No	No	>350	>350	Yes	18	First line	TND	2	No	14.5	Negative	1		NA	NA	NA
289	Lower HF	34	Urban	Unemployed	Low level of education	Unmarried	Pregnant	Multigravida	Multipara	37	No	No	No	No	No	>350	>350	Yes	108	First line	TND	1	Yes	7.9	Positive	1		NA	NA	NA
290	Lower HF	21	Urban	Employed	Low level of education	Unmarried	Pregnant	Multigravida	Primipara	26	No	Yes	Yes	Yes	No	>350	>350	Yes	51	First line	<200	1	Yes	11.2	Negative	1		NA	NA	NA
[truncated: 2 more columns]
